# Supplementary material for: Transcriptomic Analysis Reveal the Molecular Mechanisms of Wheat Higher-Temperature Seedling-Plant Resistance to Puccinia striiformis f. sp. tritici
Source: Front Plant Sci. 2018 Feb 28;9:240. doi: 10.3389/fpls.2018.00240 (PMC5835723; doi:10.3389/fpls.2018.00240)
Supplement: Data S2 — Protein interaction network derived from differentially expressed genes (DEGs) in higher-temperature seedling-plant (HTSP) resistance to Puccinia striiformis f. sp. tritici. [file DataSheet2.XLSX]

## Sheet: DEGs in PPIs network
Gene_id	Average shortest path length	Degree	Fold change (NHNvsN)	FDR (NHNvsN)	Fold Change(NHNvsH)	FDR (NHNvsH)	Genes ID of Arabidopsis thaliana	Genes name（Abbreviation）	Function annotation base on PPIs database of Arabidopsis thaliana (NA means information-missing)
TR209141|c0_g2_i1	4.59204	4	1.87658	0.0188863	3.36927	0.00243906	3702.AT5G63680.1	Pyruvate PK	Pyruvate protein kinase
TCONS_00036859	7.199	1	12.5271	0.0418876	5.97947	0.00956029	3702.AT3G22370.1	AOX1A	Alternative oxidase 1A; Catalyzes the cyanide-resistant oxidation of ubiquinol and the reduction of molecular oxygen to water, but does not translocate protons and consequently is not linked to oxidative phosphorylation. Increases respiration when the cytochrome respiratory pathway is restricted, or in response to low temperatures
TCONS_00251421	5.75124	4	11.8063	0.0451993	10.1793	0.0380311	3702.AT1G55020.1	LOX1	Lipoxygenase 1; 9S-lipoxygenase that can use linoleic acid or linolenic acid as substrates. Plant lipoxygenases may be involved in a number of diverse aspects of plant physiology including growth and development, pest resistance, and senescence or responses to wounding. Catalyzes the hydroperoxidation of lipids containing a cis,cis-1,4-pentadiene structure. Function as regulators of root developm…
TR185556|c0_g1_i1	5.76617	1	5.11973	0.00942089	3.14549	0.0132438	3702.AT1G44350.1	ILL6	IAA-amino acid hydrolase ILR1-like 6; Hydrolyzes certain amino acid conjugates of the plant growth regulator indole-3-acetic acid (IAA) (By similarity)
TR217161|c1_g1_i4	5.26866	9	6.86608	0.00947279	3.77662	0.00391587	3702.AT5G27420.1	CNI1	Carbon/nitrogen insensitive 1; E3 ubiquitin-protein ligase that is required for the plant C/N response during seedling growth transition. May be involved in the early steps of the plant defense signaling pathway
TCONS_00098358	6.22388	4	4.71622	1.08e-05	6.09758	0.00543827	3702.AT2G32030.1	GCN5	#N/A
TCONS_00012445	7.16915	4	3.01241	0.0249225	4.23478	0.0149553	3702.AT2G41640.1	Glycosyl-T61	#N/A
TR221105|c0_g1_i1	9.44776	1	-1.56605	1.94e-59	-1.31425	0.0324747	3702.AT5G55190.1	RAN3	RAN GTPase 3; GTP-binding protein involved in nucleocytoplasmic transport. Required for the import of protein into the nucleus and also for RNA export. Involved in chromatin condensation and control of cell cycle (By similarity)
TR113207|c0_g1_i1	6.19403	8	3.97156	1.64e-59	8.00584	1.03e-59	3702.AT2G23810.1	TET8	Tetraspanin8; May be involved in the regulation of cell differentiation (By similarity)
TR175484|c0_g1_i1	8.45274	2	1.42466	1.39e-59	3.30832	0.00139962	3702.AT4G16143.1	IMPA-2	Importin alpha isoform 2; Binds specifically and directly to substrates containing either a simple or bipartite NLS motif. Promotes docking of import substrates to the nuclear envelope (By similarity)
TCONS_00052101	4.60199	1	3.69643	0.00145317	2.85207	0.00681695	3702.AT1G16260.1	Ser/thr-PK 8	#N/A
TR160181|c2_g2_i6	4.60199	1	3.79518	0.0342792	2.53537	0.0378448	3702.AT5G06740.1	A-Leu PK	#N/A
TCONS_00047491	4.60199	1	3.04308	0.0499245	4.39177	0.00309612	3702.AT1G21240.1	WAK3	Wall associated kinase 3; Serine/threonine-protein kinase that may function as a signaling receptor of extracellular matrix component. Binding to pectin may have significance in the control of cell expansion, morphogenesis and development
TR196981|c1_g1_i1	4.60199	1	5.46025	4.76e-07	5.34468	0.000269912	3702.AT1G61490.1	S-locus PK	#N/A
TCONS_00023422	3.37313	2	2.08379	0.00992762	3.048	0.0248962	3702.AT3G47570.1	Ser/thr-PK	#N/A
TR231484|c1_g1_i6	4.60199	1	8.01359	0.00289257	6.29676	0.00351409	3702.AT2G45910.1	Ligase E3	#N/A
TCONS_00197067	3.60697	52	1.8606	0.0360124	2.02891	0.0106471	3702.AT1G34750.1	Phosphatase 2C10	#N/A
TCONS_00119077	4.60199	1	9.70761	0.0318524	5.60901	0.0115387	3702.AT1G34300.1	ZmPK	#N/A
TR109439|c0_g1_i1	3.37313	2	3.44717	0.0180181	3.8266	0.0205012	3702.AT3G51740.1	IMK2	Inflorescence meristem receptor-like kinase 2
TCONS_00059104	4.60199	1	4.24816	0.0252087	4.71377	0.00588249	3702.AT2G21480.1	Malectin PK	#N/A
TCONS_00156680	3.37313	2	3.09843	0.00293992	8.32848	0.00453462	3702.AT4G20140.1	GSO1	GASSHO1; Together with GSO2, receptor-like serine/threonine- kinase required during the development of the epidermal surface in embryos and cotyledons
TCONS_00213249	4.38806	3	2.39141	0.0426597	2.05826	0.0102775	3702.AT5G47810.1	PFK2	Phosphofructokinase 2
TCONS_00027866	4.60199	1	5.4623	0.00529127	3.05331	0.0251969	3702.AT5G02800.1	CDL1	CDG1-like 1
TR102897|c0_g1_i1	4.60199	1	3.58553	0.00170638	6.5939	0.000387255	3702.AT5G28680.1	ANX2	ANXUR2; Receptor-like protein kinase that controls pollen tube behavior by directing rupture at proper timing to release the sperm cell
TCONS_00153886	3.37313	2	2.70337	0.000561848	3.92389	0.00130789	3702.AT3G47090.1	Len-rich PK	#N/A
TCONS_00147950	3.37313	2	3.83795	0.0193118	3.66753	0.0297761	3702.AT1G72300.1	PSY1R	PSY1 receptor; Tyrosine-sulfated glycopeptide receptor with a serine/threonine-protein kinase activity. Regulates, in response to tyrosine-sulfated glycopeptide binding, a signaling cascade involved in cellular proliferation and plant growth. Not involved in PSK perception
TR207091|c2_g1_i1	4.60199	1	1.64348	0.017185	5.98336	0.0210959	3702.AT4G05200.1	CRK25	Cysteine-rich receptor-like protein kinase 25
TCONS_00026439	4.60199	1	-1.33678	0.0492431	5.24728	0.0122384	3702.AT1G19390.1	Ser/thr-PK 11	#N/A
TCONS_00012525	4.25871	5	6.53388	0.00704425	9.4825	0.00446724	3702.AT3G53620.1	PPa4	Pyrophosphorylase 4
TCONS_00027637	4.60199	1	4.61892	0.000476917	4.94449	2.45e-05	3702.AT4G00970.1	CRK41	Cysteine-rich receptor-like protein kinase 41
TR226634|c0_g2_i2	4.57214	2	4.07659	0.0468333	1.97342	0.0426705	3702.AT5G50860.1	Ser/thr-PK 11	#N/A
TR192192|c2_g1_i3	4.60199	1	4.05477	0.000837632	4.44667	0.0059054	3702.AT4G04570.1	CRK40	Cysteine-rich receptor-like protein kinase 40
TCONS_00031324	4.60199	1	3.95099	0.00968228	3.1619	0.0154397	3702.AT1G16110.1	WAKL6	Wall associated kinase-like 6; Serine/threonine-protein kinase that may function as a signaling receptor of extracellular matrix component
TR84058|c0_g1_i1	3.62687	48	-5.57556	1.52e-59	3.97954	1.07e-59	3702.AT3G57490.1	40S(S2-4)	#N/A
TR202787|c0_g1_i2	4.10945	46	-9.49338	1.86e-59	-3.34532	0.018131	3702.AT3G02080.1	40S(S19-1)	#N/A
TCONS_00214042	4.60199	1	3.88728	0.0480373	3.24718	0.0126121	3702.AT4G21410.1	CRK29	Cysteine-rich receptor-like protein kinase 29
TR78517|c0_g1_i1	4.71642	4	3.70397	0.0022227	7.93865	0.00199362	3702.AT3G26650.1	GAPA	Glyceraldehyde-3-phosphate dehydrogenase A; Involved in the photosynthetic reductive pentose phosphate pathway (Calvin-Benson cycle). Catalyzes the reduction of 1,3-diphophoglycerate by NADPH (By similarity)
TR83850|c0_g1_i1	4.12438	44	-1.85123	3.25e-59	-2.01865	0.00194344	3702.AT5G56710.1	60S(L31-3)	#N/A
TR207328|c0_g1_i2	4.10448	47	-5.74655	1.5e-59	-2.47652	0.00362062	3702.AT3G47370.1	40S(S20-2)	#N/A
TCONS_00029133	4.60199	1	5.01665	0.0113141	3.92762	0.00224958	3702.AT5G47850.1	CCR4	CRINKLY4 related 4
TCONS_00023616	4.60199	1	2.92033	0.00641037	4.45777	0.00397706	3702.AT2G37710.1	LECRK41	Receptor lectin kinase
TR207695|c0_g2_i9	6.20398	7	6.47039	0.0405168	3.60062	0.00204601	3702.AT3G50930.1	BCS1	Cytochrome BC1 synthesis
TR154983|c2_g1_i2	6.20896	6	8.74789	0.00914676	5.14918	0.0249012	3702.AT2G46400.1	BGLU17	Beta glucosidase 17
TR130597|c0_g1_i1	4.1194	45	-6.5109	1.5e-59	-9.98358	0.013481	3702.AT3G49010.1	BBC1	Breast basic conserved 1
TR140509|c0_g1_i1	3.82587	17	-7.8728	1.52e-59	-4.84929	0.00673922	3702.AT4G09320.1	NDPK1	Nucleoside diphosphate kinase 1; Major role in the synthesis of nucleoside triphosphates other than ATP. The ATP gamma phosphate is transferred to the NDP beta phosphate via a ping-pong mechanism, using a phosphorylated active-site intermediate
TCONS_00117816	4.60199	1	2.58612	0.0149858	5.45218	0.00714153	3702.AT4G21390.1	B120	S-locus lectin protein kinase-like protein
TCONS_00044508	4.60199	1	3.57175	0.0375159	4.23067	0.00839113	3702.AT4G02420.1	A-Leu PK	#N/A
TR234937|c0_g1_i1	3.59701	47	-1.32638	3.57e-59	-2.07585	0.000531529	3702.AT3G11510.1	40S(S14-2)	#N/A
TCONS_00216796	4.60199	1	-3.74823	0.00691089	9.24468	0.0119269	3702.AT5G38280.1	PR5K	PR5-like receptor kinase
TCONS_00076182	4.60199	1	4.82233	0.0170714	4.57487	0.0194184	3702.AT4G23160.1	CRK8	Cysteine-rich receptor-like protein kinase 8
TCONS_00118246	4.60199	1	3.29984	0.0380553	2.27005	0.0414572	3702.AT3G53810.1	Lec42-PK	#N/A
TR150315|c0_g1_i1	7.16915	4	7.16712	0.00456729	4.91638	0.00335728	3702.AT1G66160.1	CMPG1	CYS, MET, PRO, and GLY protein 1; Functions as an E3 ubiquitin ligase (By similarity)
TR102869|c0_g1_i1	3.63682	50	-5.14466	1.59e-59	-1.76436	0.0305717	3702.AT2G31610.1	40S(S3-1)	#N/A
TCONS_00155044	4.60199	1	3.91796	0.0159708	2.05297	0.0041495	3702.AT1G21230.1	WAK5	Wall associated kinase 5; Serine/threonine-protein kinase that may function as a signaling receptor of extracellular matrix component. Binding to pectin may have significance in the control of cell expansion, morphogenesis and development
TCONS_00012295	4.50249	3	4.93095	4.52e-07	2.17322	0.000206185	3702.AT1G21250.1	WAK1	Cell wall-associated kinase; Serine/threonine-protein kinase that may function as a signaling receptor of extracellular matrix component. Binding to pectin may have significance in the control of cell expansion, morphogenesis and development. Required during plant's response to pathogen infection and in plant defense against heavy metal toxicity. Phosphorylates the oxygen-evolving enhancer protei…
TR132389|c0_g1_i1	3.54229	48	-6.65715	1.5e-59	-1.66238	0.0130573	3702.AT2G18020.1	EMB2296	Embryo defective 2296
TCONS_00150483	8.14925	3	10.1718	0.0238773	6.07692	0.00673963	3702.AT2G35930.1	PUB23	Plant U-box 23; E3 ubiquitin-protein ligase that negatively regulates water stress response. May control in coordination with PUB23 a drought signaling pathway by ubiquitinating cytosolic RPN12a. Acts as negative regulator of the immunity triggered by the pathogen- associated molecular patterns (PAMPs), in association with PUB22 and PUB24
TR149074|c0_g2_i3	3.54229	48	4.32484	0.0221358	5.96987	0.0199534	3702.AT1G14320.1	SAC52	SUPPRESSOR OF ACAULIS 52; Involved in defense response to geminivirus infection
TR197327|c1_g1_i2	4.63184	2	7.56453	0.019978	3.57827	0.019827	3702.AT1G28380.1	NSL1	Necrotic spotted lesions 1; Negatively controls the salicylic acid (SA)-mediated pathway of programmed cell death in plant immunity
TCONS_00130938	6.49254	2	1.43984	0.00132277	7.95234	0.000806743	3702.AT2G22740.1	SUVH6	SU(VAR)3-9 homolog 6; Histone methyltransferase. Methylates 'Lys-9' of histone H3. H3 'Lys-9' methylation represents a specific tag for epigenetic transcriptional repression. Seems to act preferentially on dsMRNA
TR129276|c0_g1_i1	5.52736	2	5.11457	0.000375204	6.4386	0.00110003	3702.AT2G02760.1	UBC2	Ubiquiting-conjugating enzyme 2; Accepts the ubiquitin from the E1 complex and catalyzes its covalent attachment to other proteins
TR230302|c2_g1_i8	6.23881	3	5.40138	0.0260484	4.9591	0.00139666	3702.AT5G24110.1	WRKY15	#N/A
TCONS_00125387	6.22886	4	7.55335	0.0301287	5.64082	0.0168396	3702.AT4G23810.1	WRKY53	putative WRKY transcription factor 53; Transcription factor. Interacts specifically with the W box (5'-(T)TGAC[CT]-3'), a frequently occurring elicitor- responsive cis-acting element. May regulate the early events of leaf senescence. Negatively regulates the expression of ESR/ESP
TCONS_00185542	5.48756	2	2.67521	0.020953	6.20003	0.0242729	3702.AT1G35710.1	Leu-rich	#N/A
TR203012|c0_g1_i1	4.1194	45	-5.56004	1.5e-59	2.67111	0.0349899	3702.AT3G05590.1	RPL18	Ribosomal protein L18
TCONS_00231727	7.20398	1	6.47037	0.040633	2.35644	0.00936696	3702.AT3G52430.1	PAD4	Phytoalexin deficent 4
TR116672|c0_g1_i1	4.1194	45	-2.15824	3.01e-59	-2.1876	0.000299822	3702.AT2G19730.1	60S(L28-1)	#N/A
TCONS_00003885	4.02488	1	2.55409	0.0312063	3.00726	0.017775	3702.AT3G07040.1	RPM1(Rgene)	#N/A
TR82962|c0_g1_i1	3.02985	27	2.54492	0.00230079	3.70664	0.00124699	3702.AT5G56000.1	Hsp80	#N/A
TCONS_00136637	3.95025	2	3.38016	0.00666235	4.12872	0.00514407	3702.AT4G23180.1	CRK10	Cysteine-rich receptor-like protein kinase 10
TR226479|c0_g1_i1	3.35821	10	4.40355	1.55e-59	8.87606	1.03e-59	3702.AT5G02500.1	HSC70-1	Heat shock 70kDa protein 1/8; Component of the Mediator complex, a coactivator involved in the regulated transcription of nearly all RNA polymerase II-dependent genes. Mediator functions as a bridge to convey information from gene-specific regulatory proteins to the basal RNA polymerase II transcription machinery. The Mediator complex, having a compact conformation in its free form, is recruited …
TR202262|c1_g3_i3	3.64677	6	1.86697	0.00795108	0.266813	0.00157227	3702.AT3G50950.1	ZAR1(Rgene)	#N/A
TR158481|c0_g1_i1	3.65174	3	3.77035	1.39e-59	7.38129	6.68e-07	3702.AT4G35090.1	Catalase 3	#N/A
TCONS_00049108	4.01493	2	6.89831	0.00273134	1.91846	0.0215638	3702.AT4G26090.1	Rps2(Rgene)	#N/A
TR129633|c0_g1_i1	5.75124	4	-2.27973	5.58e-59	6.89465	1.19e-59	3702.AT5G42650.1	AOS	Allene oxide synthase
TR131193|c0_g1_i1	5.75622	3	2.95077	1.44e-59	8.28001	1.03e-59	3702.AT1G17420.1	LOX3	Lipoxygenase 3; 13S-lipoxygenase that can use linolenic acid as substrates. Plant lipoxygenases may be involved in a number of diverse aspects of plant physiology including growth and development, pest resistance, and senescence or responses to wounding. Catalyzes the hydroperoxidation of lipids containing a cis,cis-1,4-pentadiene structure (By similarity)
TCONS_00006459	7.22388	2	7.14315	2.26e-05	6.63134	0.000569562	3702.AT3G56400.1	WRKY70	WRKY DNA-binding protein 70; Transcription factor. Interacts specifically with the W box (5'-(T)TGAC[CT]-3'), a frequently occurring elicitor- responsive cis-acting element (By similarity)
TCONS_00074641	4.43284	2	5.17161	0.023673	4.19914	0.0378552	3702.AT1G18390.2	Ser/thr PK	#N/A
TR178123|c0_g1_i2	4.199	42	-4.79608	1.98e-59	1.90303	0.032289	3702.AT3G62870.1	60S(L7a-2)	#N/A
TCONS_00197961	4.60199	1	6.10145	0.0122759	4.94249	0.00221479	3702.AT3G28450.1	Leu-R PK	#N/A
TCONS_00064479	1	1	9.62901	0.0398042	6.60487	0.022627	3702.AT5G55090.1	MAPKKK15	Mitogen-activated protein kinase kinase kinase 15
TR118814|c0_g1_i1	1	1	4.82404	2.87e-05	4.33691	0.000151119	3702.AT1G73500.1	MKK9	MAP kinase kinase 9
TCONS_00038730	4.02488	1	5.26329	0.00196777	4.75489	0.0155966	3702.AT1G50180.1	NB-ARC(Rgene)	#N/A
TCONS_00002580	3.73632	11	3.21013	0.00568425	5.08236	0.0428254	3702.AT5G09590.1	MTHSC70-2	Mitochondrial HSO70 2; In cooperation with other chaperones, Hsp70s stabilize preexistent proteins against aggregation and mediate the folding of newly translated polypeptides in the cytosol as well as within organelles. These chaperones participate in all these processes through their ability to recognize nonnative conformations of other proteins. They bind extended peptide segments with a net h…
TCONS_00023192	4.02488	1	7.25243	0.0182443	5.38476	0.0166261	3702.AT3G14460.1	RGA3(Rgene)	#N/A
TCONS_00053479	4.23881	5	1.66253	0.0497465	7.23746	0.0332389	3702.AT5G12020.1	HSP17.6II	Heat shock protein 17.6-II
TCONS_00079413	4.02488	1	2.55712	0.0461457	1.50455	0.0345841	3702.AT4G27220.1	NB-ARC(Rgene)	#N/A
TR133050|c0_g1_i1	4.77114	6	4.0123	1.5e-59	8.37454	1.08e-59	3702.AT2G06050.1	OPR3	Oxophytodienoate-reductase 3; Specifically cleaves olefinic bonds in cyclic enones. Involved in the biosynthesis of jasmonic acid (JA) and perhaps in biosynthesis or metabolism of other oxylipin signaling moleclules. Required for the spatial and temporal regulation of JA levels during dehiscence of anthers, promoting the stomium degeneration program. In vitro, reduces 9S,13S-12-oxophytodienoic ac…
TCONS_00047832	4.02488	1	3.17832	0.0360909	3.78567	0.0172218	3702.AT1G53350.1	RPP8(Rgene)	#N/A
TR141356|c0_g1_i1	4.02488	1	-1.91352	0.0211425	10.2126	0.0300968	3702.AT3G46730.1	RPP13(Rgene)	#N/A
TR122873|c1_g1_i1	3.93035	7	-1.49017	2.77e-59	1.24447	0.0113317	3702.AT5G13450.1	ATP5	ATP synthase subunit O; Mitochondrial membrane ATP synthase (F(1)F(0) ATP synthase or Complex V) produces ATP from ADP in the presence of a proton gradient across the membrane which is generated by electron transport complexes of the respiratory chain. F-type ATPases consist of two structural domains, F(1) - containing the extramembraneous catalytic core and F(0) - containing the membrane proton …
TR229411|c2_g2_i2	3.91542	6	-2.86626	2.13e-59	1.73644	0.0300902	3702.AT5G08670.1	F-type H+	#N/A
TR151596|c1_g1_i3	4.60199	1	7.68628	0.011637	4.38232	0.009879	3702.AT4G23150.1	CRK7	Cysteine-rich receptor-like protein kinase 7
TR141606|c0_g1_i1	5.80597	1	2.99046	1.39e-59	7.97934	1.03e-59	3702.AT3G02470.1	SAMDC	S-adenosylmethionine decarboxylase
TR238150|c3_g2_i7	3.29851	12	-1.37679	4.35e-59	-4.45181	0.0375923	3702.ATMG01190.1	ATP1	ATP synthase subunit 1; Mitochondrial membrane ATP synthase (F(1)F(0) ATP synthase or Complex V) produces ATP from ADP in the presence of a proton gradient across the membrane which is generated by electron transport complexes of the respiratory chain. F-type ATPases consist of two structural domains, F(1) - containing the extramembraneous catalytic core, and F(0) - containing the membrane proton…
TCONS_00001332	7.46766	2	1.93426	1.46e-59	7.839	1.06e-59	3702.AT5G35910.1	RRP6	#N/A
TR172657|c2_g1_i7	4.62687	3	8.87726	0.0173317	2.64112	0.0146329	3702.AT5G61210.1	SNAP33	SNAP25 homologous protein SNAP33; t-SNARE involved in diverse vesicle trafficking and membrane fusion processes, including cell plate formation. May function in the secretory pathway
TCONS_00123503	8.21891	1	5.11307	0.00780604	7.91181	0.0104186	3702.AT3G46090.1	ZAT7	C2H2 and C2HC zinc finger-containing protein; Probable transcription factor involved in oxidative stress response
TCONS_00005498	4.60199	1	9.06161	0.00652325	5.67489	0.0055378	3702.AT2G05940.1	RIPK	Kinase-like protein
TR161167|c0_g1_i1	5.70647	2	4.68736	1.39e-59	9.31256	1.03e-59	3702.AT5G54770.1	THI1	Thiazole biosynthetic enzyme; Involved in biosynthesis of the thiamine precursor thiazole. Catalyzes the conversion of NAD and glycine to adenosine diphosphate 5-(2-hydroxyethyl)-4-methylthiazole-2-carboxylic acid (ADT), an adenylated thiazole intermediate. The reaction includes an iron-dependent sulfide transfer from a conserved cysteine residue of the protein to a thiazole intermediate. The enz…
TCONS_00205626	6.48259	1	5.30192	0.00252501	3.63443	0.00110098	3702.AT5G60900.1	RLK1	Receptor-like protein kinase 1
TR76019|c0_g1_i1	4.8209	1	-1.83036	3.84e-59	6.30711	1.03e-59	3702.AT5G60600.1	HDS(SA)	#N/A
TR137456|c0_g1_i1	3.82587	6	4.41138	1.39e-59	5.3528	0.00169146	3702.AT3G06350.1	MEE32	Shikimate dehydrogenase
TR165286|c0_g1_i2	4.81095	2	5.12562	3.82e-05	9.66241	1.24e-05	3702.AT1G02500.1	SAM1	S-adenosylmethionine synthetase 1; Catalyzes the formation of S-adenosylmethionine from methionine and ATP. The overall synthetic reaction is composed of two sequential steps, AdoMet formation and the subsequent tripolyphosphate hydrolysis which occurs prior to release of AdoMet from the enzyme (By similarity)
TR171658|c2_g4_i3	4.60199	1	5.82762	0.0161791	3.47846	0.0207402	3702.AT4G21380.1	RK3	Receptor kinase 3
TR163641|c3_g1_i3	3.67164	10	2.17362	0.0129576	2.79857	0.00212764	3702.AT3G12580.1	HSP70	Heat shock protein 70; Component of the Mediator complex, a coactivator involved in the regulated transcription of nearly all RNA polymerase II-dependent genes. Mediator functions as a bridge to convey information from gene-specific regulatory proteins to the basal RNA polymerase II transcription machinery. The Mediator complex, having a compact conformation in its free form, is recruited to prom…
TR32703|c0_g1_i1	3.66169	12	1.68232	1.52e-59	8.07004	1.34e-59	3702.AT1G74310.1	HSP101	Heat shock protein 101; Molecular chaperone that plays an important role in thermotolerance. Required for acquired thermotolerance in plants and naturally high basal thermotolerance observed in germinating seedlings
TCONS_00142264	5.62189	1	4.24578	0.00464168	1.00843	0.0142028	3702.AT3G12740.1	ALIS1	ALA-interacting subunit 1; Required for the lipid transport activity of the ALA/ALIS P4-ATPase complex
TR211614|c0_g1_i10	3.75	4	7.1096	0.00357132	9.30287	0.000292317	3702.AT3G21240.1	4CL2	4-coumarate:CoA ligase 2; Produces CoA thioesters of a variety of hydroxy- and methoxy-substituted cinnamic acids, which are used to synthesize several phenylpropanoid-derived compounds, including anthocyanins, flavonoids, isoflavonoids, coumarins, lignin, suberin and wall- bound phenolics
TCONS_00043992	6.64286	2	1.93141	0.0423387	2.72262	0.0477785	3702.AT5G48230.2	ACAT2	Acetoacetyl-CoA thiolase 2
TR113772|c0_g1_i3	7.60714	1	-2.53217	2.94e-59	-3.23486	1.03e-59	3702.AT1G60810.1	ACLA-2	ATP-citrate lyase A-2; ATP citrate-lyase is the primary enzyme responsible for the synthesis of cytosolic acetyl-CoA, used for the elongation of fatty acids and biosynthesis of isoprenoids, flavonoids and malonated derivatives. May supply substrate to the cytosolic acetyl-CoA carboxylase, which generates the malonyl-CoA used for the synthesis of a multitude of compounds, including very long chain…
TR171566|c1_g1_i1	4.92857	4	-3.36286	1.39e-59	5.05649	9.04e-12	3702.AT1G23800.1	ALDH2B7	Aldehyde dehydrogenase 2B7; Possesses activity on acetaldehyde and glycolaldehyde in vitro
TR116672|c0_g1_i1	4.03571	4	-2.7344	3.01e-59	-2.1876	0.000299822	3702.AT3G24503.1	ALDH2C4	Aldehyde dehydrogenase 2C4; Involved in ferulic acid and sinapic acid biosynthesis by oxidation of conyferylaldehyde and sinapaldehyde, respectively. Can oxidize L-lactaldehyde. Possesses activity on acetaldehyde and glycolaldehyde in vitro
TR207328|c0_g1_i2	5.75	2	-2.36799	1.5e-59	2.47652	0.00362062	3702.AT2G14170.1	ALDH6B2	Aldehyde dehydrogenase 6B2
TR131193|c0_g1_i1	5.82143	2	3.57253	1.44e-59	8.28001	1.03e-59	3702.AT4G24830.1	Arg-S	#N/A
TCONS_00154877	4.78571	6	6.75469	0.0315798	3.74211	0.022658	3702.AT1G62660.1	beta-f	#N/A
TR207328|c0_g1_i2	5.64286	3	-5.49851	1.5e-59	2.47652	0.00362062	3702.AT4G27830.1	BGLU10	Beta glucosidase 10
TR171566|c1_g1_i1	5.64286	3	4.6883	1.39e-59	5.05649	9.04e-12	3702.AT5G44640.1	BGLU13	Beta glucosidase 13
TR101977|c0_g1_i1	5.64286	3	-2.88085	1.8e-59	5.5353	1.03e-59	3702.AT2G44480.1	BGLU17	Beta glucosidase 17
TR172862|c0_g1_i2	4.57143	2	-4.27248	0.000156178	2.5641	0.0319782	3702.AT4G37980.1	ELI3-1	Elicitor-activated gene 3-1; Involved in lignin biosynthesis. Catalyzes the final step specific for the production of lignin monomers. Catalyzes the NADPH-dependent reduction of coniferaldehyde, 5- hydroxyconiferaldehyde, sinapaldehyde, 4-coumaraldehyde and caffeyl aldehyde to their respective alcohols
TR171566|c1_g1_i1	4.39286	5	-4.86921	1.39e-59	5.05649	9.04e-12	3702.AT4G37990.1	ELI3-2	Elicitor-activated gene 3-2; Involved in lignin biosynthesis. Catalyzes the final step specific for the production of lignin monomers. Catalyzes the NADPH-dependent reduction of coniferaldehyde, 5- hydroxyconiferaldehyde, sinapaldehyde, 4-coumaraldehyde and caffeyl aldehyde to their respective alcohols
TR204433|c0_g1_i2	3.67857	3	7.57654	0.0381594	9.77539	0.000848638	3702.AT5G48930.1	HCT	Hydroxycinnamoyl-CoA shikimate/quinate hydroxycinnamoyl transferase; Acyltransferase involved in the biosynthesis of lignin. Accepts caffeoyl-CoA and p-coumaroyl-CoA as substrates and transfers the acyl group on both shikimate and quinate acceptors
TCONS_00051787	4.78571	2	3.15001	0.00537446	1.75662	0.0221172	3702.AT1G30620.1	MUR4	MURUS 4; Acts as a UDP-D-xylose 4-epimerase but lacks both UDP-D- glucose and UDP-D-glucuronic acid 4-epimerase activities in vitro
TCONS_00075982	4.78571	2	3.31427	0.0293929	3.24491	0.0101298	3702.AT5G58490.1	NAD(P)	#N/A
TCONS_00003592	3.71429	3	3.87902	0.0016518	4.3597	0.00216336	3702.AT5G14700.1	NAD(P)	#N/A
TCONS_00258524	6.78571	1	5.67279	0.00982889	3.38818	0.011547	3702.AT3G57560.1	NAGK	Acetylglutamate kinase; Involved in the arginine biosynthetic pathway via the intermediate compound ornithine
TR185200|c0_g1_i1	4	5	5.5691	0.0053762	4.14597	0.0215415	3702.AT5G54160.1	OMT1	O-methyltransferase 1; Methylates OH residues of flavonoid compounds. Converts quercetin into isorhamnetin. Dihydroquercetin is not a substrate. Catalyzes the methylation of monolignols, the lignin precursors. Does not contribute to the phenylpropanoid pattern of the pollen tryphine, but is probably confined to isorhamnetin gylcoside biosynthesis
TCONS_00038305	4.71429	2	-1.2032	0.0182171	8.83604	0.0227297	3702.AT5G05340.1	PRX52	Peroxidase 52; Removal of H(2)O(2), oxidation of toxic reductants, biosynthesis and degradation of lignin, suberization, auxin catabolism, response to environmental stresses such as wounding, pathogen attack and oxidative stress. These functions might be dependent on each isozyme/isoform in each plant tissue
TCONS_00195200	4.71429	2	-3.05468	0.0315016	8.18528	0.00736988	3702.AT5G58390.1	PRX67	#N/A
TR171566|c1_g1_i1	5.71429	2	2.96859	1.39e-59	5.05649	9.04e-12	3702.AT3G57520.1	SIP2	Seed imbibition 2; Transglycosidase operating by a ping-pong reaction mechanism. Involved in the synthesis of raffinose, a major soluble carbohydrate in seeds, roots and tubers (By similarity)
TR226578|c5_g2_i1	4.25	4	4.1744	0.0427995	-1.76154	0.0379759	3702.AT5G20280.1	SPS1F	Sucrose phosphate synthase 1F; Plays a major role in photosynthetic sucrose synthesis by catalyzing the rate-limiting step of sucrose biosynthesis from UDP-glucose and fructose- 6-phosphate. Involved in the regulation of carbon partitioning in the leaves of plants. May regulate the synthesis of sucrose and therefore play a major role as a limiting factor in the export of photoassimilates out of t…
TR236937|c0_g1_i1	4.17857	2	-3.03043	1.01e-58	7.6835	1.07e-59	3702.AT5G13930.1	TT4	Chalcone synthase; The primary product of this enzyme is 4,2',4',6'- tetrahydroxychalcone (also termed naringenin-chalcone or chalcone) which can under specific conditions spontaneously isomerize into naringenin
TR171566|c1_g1_i1	3.85714	6	3.30841	1.39e-59	5.05649	9.04e-12	3702.AT3G29360.1	UGD2	UDP-glucose dehydrogenase 2; Involved in the biosynthesis of UDP-glucuronic acid (UDP-GlcA), providing nucleotide sugars for cell-wall polymers. Required for the formation of cell wall ingrowths on the outer cell walls of nematode-induced syncytia
TR207328|c0_g1_i2	3.85714	6	-7.85257	1.5e-59	2.47652	0.00362062	3702.AT5G15490.1	UGD3	UDPglucose 6-dehydrogenase; Involved in the biosynthesis of UDP-glucuronic acid (UDP-GlcA), providing nucleotide sugars for cell-wall polymers. Required for the formation of cell wall ingrowths on the outer cell walls of nematode-induced syncytia
TR216688|c0_g2_i1	4.5	3	-1.75182	0.00368539	-1.21669	0.0447503	3702.AT5G17310.2	UGP2	UDP-glucose pyrophosphorylase 2; Plays a central role as a glucosyl donor in cellular metabolic pathways (By similarity)
